# Supplementary material for: Lysophosphatidic Acid Is a Proinflammatory Stimulus of Renal Tubular Epithelial Cells
Source: Int J Mol Sci. 2022 Jul 5;23(13):7452. doi: 10.3390/ijms23137452 (PMC9267536; doi:10.3390/ijms23137452)
Supplement: Supplementary file 1 [file ijms-23-07452-s001.zip]

Archive with 1 entries (1 files):
- ijms-1789504-supplementary.pdf
